# Supplementary material for: Valorisation of Blackcurrant Pomace by Extraction of Pectin-Rich Fractions: Structural Characterization and Evaluation as Multifunctional Cosmetic Ingredient
Source: Polymers (Basel). 2024 Sep 30;16(19):2779. doi: 10.3390/polym16192779 (PMC11478554; doi:10.3390/polym16192779)
Supplement: Supplementary file 1 [file polymers-16-02779-s001.zip]

Archive with 1 entries (1 files):
- polymers-3160466-supplementary.pdf
